# Supplementary material for: Small Molecule RBI2 Disrupts Ribosome Biogenesis through Pre-rRNA Depletion
Source: Cancers (Basel). 2023 Jun 23;15(13):3303. doi: 10.3390/cancers15133303 (PMC10340317; doi:10.3390/cancers15133303)
Supplement: Supplementary file 1 [file cancers-15-03303-s001.zip]

Archive with 1 entries (1 files):
- cancers-2416098-supplementary.pdf
